# Supplementary material for: Exploring the impact of display types of information about autonomous driving in semi-autonomous vehicles on drivers’ situation awareness and take-over performance under different driving scenarios
Source: PLoS One. 2025 Aug 22;20(8):e0329760. doi: 10.1371/journal.pone.0329760 (PMC12373254; doi:10.1371/journal.pone.0329760)
Supplement: S1 File — (XLSX) [file pone.0329760.s001.xlsx]

## Sheet: A1
Data Info
	Segment Name	noaudio_c_004_no_event_1-低无1-2D
Visualization parameters
	Type	Duration
	Radius	3%
	Style	Normal
	Opacity	80%
	Max Value	Auto
Data
	Id	Recording	X(%)	Y(%)	X(px)	Y(px)	Duration(s)	StartTime(s)	EndTime(s)
	1	记录001	54.1071	55.5817	1038.86	600.283	0.178282	37.5047	37.683
	2	记录001	42.8957	57.0786	823.598	616.449	0.266667	37.7496	38.0163
	3	记录001	40.374	52.1196	775.181	562.891	0.266667	38.083	38.3496
	4	记录001	50.1037	53.3448	961.992	576.123	0.266667	38.4496	38.7163
	5	记录001	44.5456	53.2725	855.275	575.343	1.23333	38.783	40.0163
	6	记录001	50.5213	54.7571	970.009	591.377	0.133333	40.1163	40.2496
	7	记录001	44.9785	54.1444	863.587	584.76	0.166667	40.3163	40.483
	8	记录001	41.8393	64.1731	803.315	693.07	0.1	40.583	40.683
	9	记录001	53.033	72.6659	1018.23	784.792	0.366667	40.7496	41.1163
	10	记录001	33.1123	65.455	635.757	706.914	0.2	41.2163	41.4163
	11	记录001	25.064	69.573	481.229	751.388	0.133333	41.483	41.6163
	12	记录001	38.6411	60.1772	741.909	649.913	0.233333	41.7163	41.9496
	13	记录001	48.2539	53.8614	926.475	581.703	1.76667	42.0163	43.783
	14	记录001	45.0361	59.0349	864.693	637.577	0.4	43.8496	44.2496
	15	记录001	48.3658	51.8567	928.624	560.052	0.366667	44.3163	44.683
	16	记录001	53.7525	74.2746	1032.05	802.166	0.266667	44.8163	45.083
	17	记录001	45.1209	53.5125	866.322	577.935	0.4	45.183	45.583
	1	记录002	50.9946	42.0597	979.096	454.245	0.361977	10.3813	10.7433
	2	记录002	39.2096	57.7504	752.824	623.705	0.233333	10.81	11.0433
	3	记录002	39.6615	66.8106	761.501	721.555	0.0666667	11.11	11.1766
	4	记录002	27.374	62.156	525.581	671.285	0.233333	11.51	11.7433
	5	记录002	39.9169	71.1306	766.404	768.211	0.333333	11.8433	12.1766
	6	记录002	46.7405	53.051	897.418	572.951	0.2	12.2766	12.4766
	7	记录002	40.9008	57.0225	785.295	615.843	0.133333	12.5433	12.6766
	8	记录002	27.6078	61.8138	530.07	667.589	0.3	12.7766	13.0766
	9	记录002	38.7831	66.2462	744.636	715.459	0.0333333	13.41	13.4433
	10	记录002	52.3754	72.5863	1005.61	783.932	1.26667	13.5433	14.81
	11	记录002	39.525	72.2512	758.879	780.313	0.366667	14.8766	15.2433
	12	记录002	41.1114	58.8002	789.339	635.042	0.166667	15.3433	15.51
	13	记录002	46.7549	54.6639	897.693	590.37	0.5	15.5766	16.0766
	14	记录002	27.6696	59.8604	531.256	646.493	0.0666667	16.41	16.4766
	15	记录002	44.4055	56.7226	852.587	612.604	0.1	16.5766	16.6766
	16	记录002	48.6988	52.9567	935.018	571.932	0.233333	16.7433	16.9766
	17	记录002	40.3618	60.188	774.946	650.031	0.2	17.0433	17.2433
	18	记录002	46.7985	51.9193	898.531	560.729	1.19291	17.31	18.5029
	1	记录003	46.8571	51.8016	899.657	559.457	0.2	9.83666	10.0367
	2	记录003	34.2188	47.2651	657.002	510.463	0.133333	10.1033	10.2367
	3	记录003	35.3255	53.7211	678.249	580.188	0.133333	10.3033	10.4367
	4	记录003	40.4765	51.7893	777.149	559.325	0.366667	10.5033	10.87
	5	记录003	39.2347	57.1546	753.305	617.27	0.233333	10.9367	11.17
	6	记录003	42.348	53.1679	813.082	574.214	0.2	11.2367	11.4367
	7	记录003	46.4878	70.1804	892.566	757.948	0.1	11.5033	11.6033
	8	记录003	43.3469	52.4087	832.261	566.014	0.166667	11.67	11.8367
	9	记录003	29.0865	53.397	558.46	576.688	0.133333	11.9367	12.07
	10	记录003	44.0395	52.8813	845.558	571.118	0.6	12.17	12.77
	11	记录003	51.6178	57.6171	991.061	622.265	0.266667	12.8367	13.1033
	12	记录003	45.9094	53.9832	881.461	583.019	0.133333	13.17	13.3033
	13	记录003	50.2811	50.1659	965.397	541.792	0.133333	13.37	13.5033
	14	记录003	61.5001	51.4624	1180.8	555.794	0.133333	13.57	13.7033
	15	记录003	59.5799	50.4047	1143.93	544.371	0.3	13.77	14.07
	16	记录003	45.0508	52.1182	864.975	562.876	0.233333	14.17	14.4033
	17	记录003	36.211	54.0127	695.251	583.338	0.5	14.47	14.97
	18	记录003	46.4322	52.623	891.497	568.328	0.4	15.07	15.47
	19	记录003	55.2647	53.9853	1061.08	583.041	0.233333	15.5367	15.77
	20	记录003	60.3087	50.3952	1157.93	544.268	0.266667	15.8367	16.1033
	21	记录003	55.8976	48.4144	1073.23	522.875	0.266667	16.17	16.4367
	22	记录003	46.5547	51.6085	893.849	557.372	0.366667	16.5033	16.87
	23	记录003	41.5519	50.6835	797.797	547.382	0.0333333	17.17	17.2033
	24	记录003	46.2249	51.3411	887.518	554.484	0.684275	17.27	17.9543
	1	记录004	49.2792	49.0293	946.16	529.516	0.233333	8.86768	9.10101
	2	记录004	39.3858	57.6944	756.207	623.1	0.6	9.16768	9.76768
	3	记录004	53.1873	56.2223	1021.2	607.201	0.2	9.83435	10.0343
	4	记录004	44.6541	56.6955	857.359	612.312	0.133333	10.101	10.2343
	5	记录004	42.3189	57.715	812.523	623.322	0.1	10.301	10.401
	6	记录004	39.3438	63.0905	755.4	681.378	0.266667	10.4677	10.7343
	7	记录004	25.8454	62.7134	496.233	677.305	0.4	10.801	11.201
	8	记录004	43.8288	51.1758	841.514	552.698	0.166667	11.3677	11.5343
	9	记录004	42.935	51.6483	824.351	557.802	0.0666667	11.7677	11.8343
	10	记录004	52.3988	50.9194	1006.06	549.93	0.2	11.901	12.101
	11	记录004	72.5572	44.2761	1393.1	478.181	0.233333	12.201	12.4343
	12	记录004	90.9582	40.328	1746.4	435.542	0.233333	12.5343	12.7677
	13	记录004	53.49	49.9511	1027.01	539.472	0.233333	12.8677	13.101
	14	记录004	44.2843	55.0546	850.259	594.589	0.2	13.201	13.401
	15	记录004	50.3944	71.8634	967.573	776.125	0.233333	13.4677	13.701
	16	记录004	39.1389	71.5782	751.467	773.045	0.2	13.7677	13.9677
	17	记录004	38.0507	60.301	730.574	651.251	0.1	14.0343	14.1343
	18	记录004	42.0506	50.871	807.371	549.407	0.133333	14.3677	14.501
	19	记录004	52.4282	66.5028	1006.62	718.23	0.3	14.8677	15.1677
	20	记录004	50.8676	51.6535	976.658	557.858	0.233333	15.2343	15.4677
	21	记录004	46.5096	53.4139	892.984	576.87	0.466667	15.5343	16.001
	22	记录004	57.8767	52.0998	1111.23	562.678	0.333333	16.0677	16.401
	23	记录004	35.3927	58.3702	679.54	630.398	0.133333	16.501	16.6343
	24	记录004	38.3363	61.0415	736.056	659.248	0.1	16.701	16.801
	25	记录004	43.427	53.5619	833.799	578.469	0.0550715	16.8677	16.9228
	1	记录005	50.4515	51.9971	968.669	561.569	0.344942	8.66689	9.01184
	2	记录005	41.1435	60.0016	789.954	648.017	0.0666667	9.0785	9.14517
	3	记录005	51.6037	73.3931	990.791	792.646	0.233333	9.21184	9.44517
	4	记录005	43.6452	51.242	837.987	553.414	0.233333	9.5785	9.81184
	5	记录005	28.5114	64.1802	547.419	693.146	0.1	9.91184	10.0118
	6	记录005	38.5336	62.6694	739.845	676.83	0.0666667	10.3118	10.3785
	7	记录005	44.5039	50.5495	854.474	545.934	0.0333333	10.4785	10.5118
	1	记录006	51.6022	42.6789	990.762	460.932	0.233333	9.00732	9.24066
	2	记录006	40.4497	56.4414	776.635	609.567	0.166667	9.30732	9.47399
	3	记录006	40.5951	51.0024	779.425	550.826	0.666667	9.54066	10.2073
	4	记录006	38.7002	52.1383	743.044	563.094	0.166667	10.274	10.4407
	5	记录006	55.3152	65.3271	1062.05	705.533	0.0333333	10.5073	10.5407
	6	记录006	43.6674	46.029	838.413	497.113	1.46667	10.674	12.1407
	7	记录006	39.7503	46.2314	763.206	499.299	0.366667	12.2073	12.574
	8	记录006	46.2076	47.6213	887.186	514.31	0.6	12.6407	13.2407
	9	记录006	40.3702	49.8645	775.107	538.536	0.633333	13.3073	13.9407
	10	记录006	38.771	63.2474	744.404	683.072	0.333333	14.0073	14.3407
	11	记录006	40.8302	50.9179	783.94	549.913	0.166667	14.4407	14.6073
	12	记录006	47.3492	47.8203	909.104	516.459	0.6	14.7073	15.3073
	13	记录006	43.4437	46.3982	834.12	501.1	0.2	15.374	15.574
	14	记录006	46.1238	45.1376	885.576	487.486	0.333333	15.6407	15.974
	15	记录006	47.7289	52.1217	916.394	562.915	0.0333333	16.0407	16.074
	16	记录006	52.7393	64.0392	1012.59	691.623	0.266667	16.174	16.4407
	17	记录006	44.2151	45.298	848.929	489.218	0.473407	16.5407	17.0141

## Sheet: A2
Data Info
	Segment Name	noaudio_c_004_no_event_1-低无2-2D
Visualization parameters
	Type	Duration
	Radius	3%
	Style	Normal
	Opacity	80%
	Max Value	Auto
Data
	Id	Recording	X(%)	Y(%)	X(px)	Y(px)	Duration(s)	StartTime(s)	EndTime(s)
	1	记录001	51.1591	50.912	982.254	549.85	0.333122	46.9165	47.2496
	2	记录001	54.3977	71.6939	1044.44	774.294	0.733333	47.3496	48.083
	3	记录001	54.7772	79.8516	1051.72	862.397	0.266667	48.1496	48.4163
	4	记录001	42.8169	82.6769	822.084	892.911	0.133333	48.483	48.6163
	5	记录001	40.4642	84.9678	776.913	917.652	0.2	48.683	48.883
	6	记录001	42.3348	76.8414	812.828	829.887	0.1	48.983	49.083
	7	记录001	55.8424	72.1789	1072.18	779.532	1.23333	49.183	50.4163
	8	记录001	54.8393	84.3404	1052.92	910.876	0.133333	50.5163	50.6496
	9	记录001	68.7095	86.6307	1319.22	935.612	0.166667	50.7496	50.9163
	10	记录001	56.7655	70.848	1089.9	765.158	3.86667	51.0163	54.883
	1	记录002	51.1182	52.6353	981.47	568.461	0.256052	19.7873	20.0433
	2	记录002	51.6928	72.4689	992.502	782.664	0.1	20.1433	20.2433
	3	记录002	46.4433	75.4971	891.712	815.369	0.0333333	20.31	20.3433
	4	记录002	54.1131	81.002	1038.97	874.821	0.1	20.4433	20.5433
	5	记录002	54.6674	71.1204	1049.61	768.1	0.333333	20.61	20.9433
	6	记录002	42.8807	78.1855	823.31	844.403	0.733333	21.0433	21.7766
	7	记录002	59.0717	61.8821	1134.18	668.326	0.1	21.8433	21.9433
	8	记录002	53.347	69.6502	1024.26	752.223	0.166667	22.01	22.1766
	9	记录002	55.241	71.7703	1060.63	775.119	1.83333	22.5433	24.3766
	10	记录002	54.3498	85.1964	1043.52	920.121	0.1	24.4433	24.5433
	11	记录002	65.543	87.2246	1258.43	942.025	0.2	24.61	24.81
	12	记录002	53.3953	84.4482	1025.19	912.041	0.466667	24.91	25.3766
	13	记录002	55.3073	68.69	1061.9	741.852	0.2	25.4433	25.6433
	14	记录002	54.7905	68.0861	1051.98	735.33	1.7	26.0433	27.7433
	15	记录002	54.0501	79.0908	1037.76	854.181	0.0971413	27.81	27.9071
	1	记录003	52.6465	16.5401	1010.81	178.633	0.106288	19.2304	19.3367
	2	记录003	46.8044	48.3561	898.645	522.246	0.0666667	19.4367	19.5033
	3	记录003	50.8583	65.4829	976.479	707.216	0.1	19.6033	19.7033
	4	记录003	53.392	71.0763	1025.13	767.624	0.5	19.77	20.27
	5	记录003	60.978	78.491	1170.78	847.703	0.1	20.3367	20.4367
	6	记录003	68.5505	72.2524	1316.17	780.326	0.4	20.5367	20.9367
	7	记录003	46.3313	74.0143	889.56	799.355	0.2	21.0033	21.2033
	8	记录003	48.777	71.8231	936.518	775.689	0.166667	21.27	21.4367
	9	记录003	46.0967	72.7325	885.058	785.511	0.733333	21.5033	22.2367
	10	记录003	53.5949	72.6138	1029.02	784.229	0.133333	22.3367	22.47
	11	记录003	58.8167	75.5116	1129.28	815.525	0.133333	22.5367	22.67
	12	记录003	69.2098	79.9096	1328.83	863.024	0.466667	22.7367	23.2033
	13	记录003	54.5239	73.2711	1046.86	791.328	0.5	23.27	23.77
	14	记录003	54.511	70.5634	1046.61	762.085	0.1	24.0033	24.1033
	15	记录003	51.3124	72.8687	985.198	786.982	0.266667	24.17	24.4367
	16	记录003	40.4324	75.2398	776.302	812.589	0.233333	24.5367	24.77
	17	记录003	50.6124	72.4176	971.759	782.111	0.2	24.87	25.07
	18	记录003	57.2465	76.5551	1099.13	826.795	0.2	25.1367	25.3367
	19	记录003	66.7561	74.4242	1281.72	803.781	0.6	25.4033	26.0033
	20	记录003	61.0769	74.7831	1172.68	807.657	0.2	26.07	26.27
	21	记录003	49.4511	73.1077	949.462	789.563	0.733333	26.3367	27.07
	22	记录003	55.3843	71.9206	1063.38	776.743	0.2	27.1367	27.3367
	1	记录004	49.2458	47.6137	945.519	514.227	0.233333	18.2677	18.501
	2	记录004	52.2299	72.3414	1002.81	781.287	0.466667	18.601	19.0677
	3	记录004	52.0921	70.8097	1000.17	764.745	0.3	19.3343	19.6343
	4	记录004	52.6397	79.1287	1010.68	854.59	0.0333333	19.701	19.7343
	5	记录004	41.677	85.5769	800.199	924.231	0.0333333	19.8343	19.8677
	6	记录004	53.0163	72.5525	1017.91	783.567	0.533333	20.201	20.7343
	7	记录004	53.7994	81.9961	1032.95	885.558	0.3	20.801	21.101
	8	记录004	66.4446	79.2512	1275.74	855.913	0.166667	21.201	21.3677
	9	记录004	53.5856	70.1524	1028.84	757.645	0.333333	21.4343	21.7677
	10	记录004	41.0594	74.8807	788.34	808.712	0.3	22.0677	22.3677
	11	记录004	40.5305	89.3883	778.186	965.394	0.166667	22.7677	22.9343
	12	记录004	42.1869	75.8886	809.989	819.597	0.266667	23.001	23.2677
	13	记录004	55.6366	72.6924	1068.22	785.078	0.333333	23.6677	24.001
	14	记录004	66.563	88.2023	1278.01	952.585	0.333333	24.5677	24.901
	15	记录004	54.3055	88.2796	1042.67	953.42	0.566667	25.4677	26.0343
	16	记录004	54.4473	75.9168	1045.39	819.902	0.0333333	26.101	26.1343
	1	记录005	51.1518	52.5731	982.114	567.789	0.233333	18.2452	18.4785
	2	记录005	52.5298	69.4923	1008.57	750.516	0.2	18.5452	18.7452
	3	记录005	66.5398	81.1908	1277.56	876.861	0.133333	18.8452	18.9785
	4	记录005	55.2408	67.5881	1060.62	729.951	0.0333333	19.1785	19.2118
	5	记录005	54.7786	71.3633	1051.75	770.724	1.66667	20.3785	22.0452
	6	记录005	63.2981	78.978	1215.32	852.962	0.166667	22.1452	22.3118
	7	记录005	54.7765	71.3609	1051.71	770.697	0.733333	22.3785	23.1118
	8	记录005	52.5519	70.3287	1009	759.55	0.933333	23.1785	24.1118
	9	记录005	55.7692	71.5044	1070.77	772.248	0.3	24.1785	24.4785
	10	记录005	52.7955	69.3103	1013.67	748.551	0.666667	24.5452	25.2118
	11	记录005	55.9504	70.3415	1074.25	759.688	0.366667	25.2785	25.6452
	12	记录005	49.9546	73.8683	959.129	797.777	0.133333	25.7118	25.8452
	13	记录005	53.9552	71.4103	1035.94	771.231	0.233333	25.9118	26.1452
	1	记录006	97.1918	47.3895	1866.08	511.807	0.132858	18.3078	18.4407
	2	记录006	44.117	46.1506	847.047	498.427	0.133333	18.5407	18.674
	3	记录006	54.0953	75.8377	1038.63	819.048	0.366667	18.7407	19.1073
	4	记录006	53.1503	64.919	1020.49	701.125	0.533333	19.174	19.7073
	5	记录006	52.3754	72.0455	1005.61	778.092	0.2	19.774	19.974
	6	记录006	54.7264	68.4171	1050.75	738.905	0.0666667	20.0407	20.1073
	7	记录006	66.083	79.5707	1268.79	859.364	0.233333	20.174	20.4073
	8	记录006	53.0207	74.5995	1018	805.674	0.133333	20.474	20.6073
	9	记录006	53.4398	67.1981	1026.05	725.739	0.233333	20.674	20.9073
	10	记录006	52.7859	73.4497	1013.49	793.257	0.266667	21.174	21.4407
	11	记录006	44.7596	74.6859	859.384	806.607	0.1	21.5407	21.6407
	12	记录006	56.4311	72.3246	1083.48	781.106	0.0333333	21.7073	21.7407
	13	记录006	70.8703	72.2701	1360.71	780.517	0.166667	21.8407	22.0073
	14	记录006	54.3672	68.1047	1043.85	735.531	0.4	22.1073	22.5073
	15	记录006	50.524	72.2024	970.061	779.786	0.266667	22.574	22.8407
	16	记录006	58.2746	76.7383	1118.87	828.773	0.133333	22.9073	23.0407
	17	记录006	53.5381	71.346	1027.93	770.537	0.133333	23.1407	23.274
	18	记录006	53.258	71.3865	1022.55	770.975	0.0333333	23.574	23.6073
	19	记录006	53.3654	79.831	1024.62	862.174	0.633333	23.674	24.3073
	20	记录006	54.3891	72.5187	1044.27	783.202	0.5	24.374	24.874
	21	记录006	53.7868	79.7978	1032.71	861.817	0.2	24.9407	25.1407
	22	记录006	53.4947	68.726	1027.1	742.241	0.2	25.2073	25.4073
	23	记录006	52.8687	82.7224	1015.08	893.402	0.166667	25.474	25.6407
	24	记录006	65.3671	86.257	1255.05	931.576	0.233333	25.7073	25.9407
	25	记录006	53.8154	70.505	1033.26	761.454	0.390564	26.0407	26.4312

## Sheet: A3
Data Info
	Segment Name	noaudio_c_004_no_event_1-高无1-AR
Visualization parameters
	Type	Duration
	Radius	3%
	Style	Normal
	Opacity	80%
	Max Value	Auto
Data
	Id	Recording	X(%)	Y(%)	X(px)	Y(px)	Duration(s)	StartTime(s)	EndTime(s)
	1	记录001	52.744	49.0448	1012.68	529.684	0.365411	202.951	203.316
	2	记录001	58.6368	37.5998	1125.83	406.078	0.366667	203.383	203.75
	3	记录001	75.5509	40.288	1450.58	435.11	0.1	203.85	203.95
	4	记录001	59.3088	42.0564	1138.73	454.209	0.966667	204.116	205.083
	5	记录001	65.2516	39.4844	1252.83	426.432	0.366667	205.15	205.516
	6	记录001	59.9373	41.9855	1150.8	453.444	0.466667	205.583	206.05
	7	记录001	62.8863	40.9796	1207.42	442.58	1.5	206.116	207.616
	8	记录001	58.5599	42.9291	1124.35	463.634	0.266667	207.683	207.95
	9	记录001	66.0589	42.5576	1268.33	459.622	0.166667	208.016	208.183
	10	记录001	73.035	44.3562	1402.27	479.047	0.933333	208.25	209.183
	11	记录001	62.8313	34.7464	1206.36	375.261	0.133333	209.283	209.416
	12	记录001	41.4271	34.5539	795.401	373.183	0.5	209.55	210.05
	13	记录001	56.413	41.1687	1083.13	444.622	0.466667	210.183	210.65
	14	记录001	68.2818	41.1975	1311.01	444.933	0.2	210.75	210.95
	15	记录001	74.0219	41.6224	1421.22	449.522	0.0276211	211.016	211.044
	1	记录002	50.9931	52.8289	979.067	570.552	0.358395	191.185	191.543
	2	记录002	56.1001	54.5214	1077.12	588.831	0.133333	191.61	191.743
	3	记录002	56.1231	63.7387	1077.56	688.378	0.333333	191.81	192.143
	4	记录002	61.904	42.9137	1188.56	463.468	0.2	192.243	192.443
	5	记录002	58.7546	42.3563	1128.09	457.448	0.133333	192.51	192.643
	6	记录002	40.9278	63.6913	785.814	687.866	0.0666667	192.71	192.777
	7	记录002	68.6779	41.7947	1318.62	451.383	0.133333	193.077	193.21
	8	记录002	81.3924	47.8779	1562.73	517.081	0.1	193.31	193.41
	9	记录002	65.7718	48.644	1262.82	525.355	0.3	193.477	193.777
	10	记录002	59.1486	44.1472	1135.65	476.79	1.06667	193.843	194.91
	11	记录002	70.9535	44.3155	1362.31	478.607	0.133333	194.977	195.11
	12	记录002	60.7549	42.7967	1166.49	462.204	0.7	195.177	195.877
	13	记录002	60.2461	43.6254	1156.73	471.154	0.233333	196.043	196.277
	14	记录002	59.5565	47.5465	1143.48	513.502	0.0333333	196.677	196.71
	15	记录002	59.3956	42.0132	1140.4	453.743	0.233333	196.777	197.01
	16	记录002	57.0524	44.7338	1095.41	483.125	0.2	197.077	197.277
	17	记录002	72.5257	46.9778	1392.49	507.36	0.166667	197.343	197.51
	18	记录002	57.9288	43.9651	1112.23	474.823	0.7	197.61	198.31
	19	记录002	68.1572	48.4031	1308.62	522.753	0.433333	198.41	198.843
	20	记录002	58.1129	45.9765	1115.77	496.547	0.353707	198.943	199.297
	1	记录003	49.9375	48.1782	958.799	520.324	0.266667	141.67	141.937
	2	记录003	58.5878	40.0861	1124.89	432.93	0.333333	142.003	142.337
	3	记录003	55.4026	59.3255	1063.73	640.715	0.133333	142.403	142.537
	4	记录003	56.7435	64.3802	1089.47	695.306	0.0666667	142.837	142.903
	5	记录003	69.4021	64.4271	1332.52	695.813	0.133333	142.97	143.103
	6	记录003	58.6302	42.4555	1125.7	458.519	0.433333	143.203	143.637
	7	记录003	55.4549	63.8069	1064.73	689.114	0.0666667	143.703	143.77
	8	记录003	68.3618	65.0555	1312.55	702.599	0.2	143.87	144.07
	9	记录003	79.8655	49.4513	1533.42	534.074	0.133333	144.17	144.303
	10	记录003	77.9516	44.3904	1496.67	479.416	0.6	144.37	144.97
	11	记录003	59.5159	41.959	1142.7	453.157	0.233333	145.037	145.27
	12	记录003	55.7656	42.0428	1070.7	454.062	0.233333	145.337	145.57
	13	记录003	58.649	41.5782	1126.06	449.044	0.2	145.803	146.003
	14	记录003	75.4728	45.5021	1449.08	491.423	0.3	146.103	146.403
	15	记录003	58.9793	43.2924	1132.4	467.558	0.2	146.47	146.67
	16	记录003	55.0143	62.5585	1056.28	675.632	0.133333	146.737	146.87
	17	记录003	58.2498	43.3349	1118.4	468.017	0.1	147.07	147.17
	18	记录003	71.7623	44.4213	1377.84	479.75	0.266667	147.27	147.537
	19	记录003	60.1585	42.2525	1155.04	456.327	0.166667	147.603	147.77
	20	记录003	56.9015	42.8073	1092.51	462.319	0.2	147.837	148.037
	21	记录003	53.6452	65.2621	1029.99	704.83	0.0666667	148.303	148.37
	22	记录003	57.322	43.3029	1100.58	467.671	0.3	148.437	148.737
	23	记录003	40.8484	61.6346	784.29	665.653	0.4	148.837	149.237
	24	记录003	57.6159	44.538	1106.22	481.011	0.333271	149.337	149.67
	1	记录004	48.4146	51.3095	929.561	554.143	0.0666667	156.601	156.668
	2	记录004	57.963	47.7785	1112.89	516.007	0.2	156.734	156.934
	3	记录004	54.3632	67.449	1043.77	728.449	0.166667	157.001	157.168
	4	记录004	68.9835	63.2489	1324.48	683.088	0.0666667	157.268	157.334
	5	记录004	56.603	48.7696	1086.78	526.711	0.733333	157.601	158.334
	6	记录004	57.1638	48.6634	1097.55	525.565	0.0333333	158.601	158.634
	7	记录004	56.3302	67.816	1081.54	732.412	0.233333	158.734	158.968
	8	记录004	55.4057	47.9021	1063.79	517.342	0.133333	159.034	159.168
	9	记录004	55.6343	44.9068	1068.18	484.993	0.3	159.434	159.734
	10	记录004	39.0402	53.8009	749.572	581.049	0.0333333	159.834	159.868
	11	记录004	36.799	45.0669	706.54	486.722	0.1	160.168	160.268
	12	记录004	56.3444	42.0241	1081.81	453.86	0.3	160.368	160.668
	13	记录004	65.1065	41.9191	1250.05	452.727	0.233333	160.734	160.968
	14	记录004	56.5124	45.4054	1085.04	490.378	0.2	161.401	161.601
	15	记录004	54.1364	74.5283	1039.42	804.906	0.1	162.134	162.234
	16	记录004	68.2797	68.1115	1310.97	735.604	0.133333	162.301	162.434
	17	记录004	67.6205	66.2923	1298.31	715.957	0.2	163.101	163.301
	18	记录004	53.1513	65.1075	1020.5	703.161	0.633333	163.368	164.001
	19	记录004	53.87	67.7955	1034.3	732.192	0.153445	164.301	164.454
	1	记录005	51.1361	42.8054	981.812	462.298	0.265966	128.846	129.112
	2	记录005	59.3553	43.4694	1139.62	469.47	1.23333	129.179	130.412
	3	记录005	68.6711	54.297	1318.49	586.408	0.133333	133.712	133.845
	4	记录005	56.3493	56.8429	1081.91	613.903	0.0666667	133.979	134.045
	5	记录005	58.3624	39.0438	1120.56	421.673	0.2	134.212	134.412
	6	记录005	65.0257	40.0227	1248.49	432.246	0.266667	134.479	134.745
	7	记录005	60.6128	42.0276	1163.77	453.898	0.666667	134.812	135.479
	8	记录005	68.1153	41.828	1307.81	451.742	0.266667	135.545	135.812
	9	记录005	60.242	42.4338	1156.65	458.285	1.08239	135.879	136.961
	1	记录006	50.8231	47.4787	975.804	512.77	0.323326	156.684	157.007
	2	记录006	59.7077	36.9759	1146.39	399.339	0.166667	157.107	157.274
	3	记录006	64.1408	44.891	1231.5	484.822	0.133333	157.341	157.474
	4	记录006	61.559	57.8404	1181.93	624.676	0.0333333	157.574	157.607
	5	记录006	70.5521	60.9068	1354.6	657.793	0.1	157.707	157.807
	6	记录006	61.7283	41.1841	1185.18	444.788	0.233333	157.907	158.141
	7	记录006	69.1439	63.7555	1327.56	688.56	0.1	158.274	158.374
	8	记录006	56.1431	60.5549	1077.95	653.993	0.2	158.507	158.707
	9	记录006	68.6238	60.0447	1317.58	648.483	0.1	158.807	158.907
	10	记录006	61.9628	42.9228	1189.69	463.566	0.233333	158.974	159.207
	11	记录006	68.9187	62.9855	1323.24	680.244	0.166667	159.307	159.474
	12	记录006	57.8663	60.6348	1111.03	654.856	0.1	159.574	159.674
	13	记录006	59.7329	38.8765	1146.87	419.866	0.866667	159.741	160.607
	14	记录006	64.521	38.2902	1238.8	413.535	0.2	160.674	160.874
	15	记录006	59.1364	41.6314	1135.42	449.619	0.133333	160.941	161.074
	16	记录006	62.4027	39.5742	1198.13	427.401	0.333333	161.307	161.641
	17	记录006	56.4363	39.4721	1083.58	426.298	0.1	161.741	161.841
	18	记录006	56.3472	40.9166	1081.87	441.899	0.266667	162.007	162.274
	19	记录006	59.3841	41.3014	1140.17	446.055	0.933333	162.341	163.274
	20	记录006	62.6568	40.6093	1203.01	438.581	0.566667	163.341	163.907
	21	记录006	57.8777	57.4814	1111.25	620.8	0.0666667	164.007	164.074
	22	记录006	68.029	62.942	1306.16	679.773	0.1	164.174	164.274
	23	记录006	60.7028	40.2567	1165.49	434.772	0.266667	164.374	164.641

## Sheet: A4
Data Info
	Segment Name	noaudio_c_004_no_event_1-高无2-AR
Visualization parameters
	Type	Duration
	Radius	3%
	Style	Normal
	Opacity	80%
	Max Value	Auto
Data
	Id	Recording	X(%)	Y(%)	X(px)	Y(px)	Duration(s)	StartTime(s)	EndTime(s)
	1	记录001	58.0574	45.3045	1114.7	489.288	0.0411723	212.342	212.383
	2	记录001	53.6682	48.2461	1030.43	521.058	0.433333	212.45	212.883
	3	记录001	47.8126	59.5651	918.001	643.303	0.7	212.983	213.683
	4	记录001	48.9787	63.3366	940.391	684.036	0.266667	213.75	214.016
	5	记录001	56.4086	68.8946	1083.05	744.062	0.2	214.116	214.316
	6	记录001	61.1783	74.4652	1174.62	804.224	0.0666667	214.383	214.45
	7	记录001	47.2317	57.7875	906.848	624.105	0.533333	214.55	215.083
	8	记录001	49.8525	60.2357	957.167	650.545	0.5	215.15	215.65
	9	记录001	37.4808	62.8665	719.632	678.958	0.233333	215.75	215.983
	10	记录001	49.4956	60.691	950.316	655.463	0.333333	216.05	216.383
	11	记录001	38.2429	76.8067	734.264	829.512	0.333333	216.45	216.783
	12	记录001	46.0301	57.4565	883.777	620.531	0.333333	216.85	217.183
	13	记录001	38.0801	51.0549	731.138	551.393	0.266667	217.25	217.516
	14	记录001	49.2138	53.128	944.904	573.782	0.4	217.616	218.016
	15	记录001	35.241	57.3763	676.627	619.664	0.733333	218.083	218.816
	16	记录001	46.4901	54.054	892.609	583.784	0.8	218.883	219.683
	17	记录001	34.0778	62.3364	654.294	673.233	0.4	219.783	220.183
	18	记录001	27.3241	67.4666	524.623	728.639	0.2	220.25	220.45
	1	记录002	53.3294	56.4546	1023.93	609.71	0.333333	200.577	200.91
	2	记录002	44.7339	69.1765	858.891	747.106	0.0666667	201.01	201.077
	3	记录002	50.2929	78.2675	965.623	845.289	0.2	201.143	201.343
	4	记录002	51.0323	81.3232	979.819	878.291	0.133333	201.41	201.543
	5	记录002	49.2017	75.7029	944.672	817.592	0.133333	201.61	201.743
	6	记录002	38.6469	71.2508	742.02	769.509	0.133333	201.81	201.943
	7	记录002	48.8638	61.0334	938.186	659.161	0.766667	202.043	202.81
	8	记录002	39.0828	72.1001	750.39	778.681	0.766667	202.91	203.677
	9	记录002	52.5896	58.84	1009.72	635.471	0.133333	203.777	203.91
	10	记录002	49.8053	38.7976	956.262	419.014	0.0666667	204.01	204.077
	11	记录002	46.7063	63.2885	896.761	683.516	0.0666667	204.177	204.243
	12	记录002	48.4252	61.9319	929.764	668.864	0.833333	204.577	205.41
	13	记录002	65.8471	79.7111	1264.26	860.88	0.2	205.51	205.71
	14	记录002	63.2125	81.5313	1213.68	880.538	0.2	205.777	205.977
	15	记录002	45.4144	63.7302	871.957	688.286	0.266667	206.077	206.343
	16	记录002	38.5642	70.0191	740.433	756.206	0.366667	206.443	206.81
	17	记录002	47.444	61.4982	910.924	664.181	0.533333	206.91	207.443
	18	记录002	49.4172	63.1976	948.809	682.534	0.974335	207.71	208.684
	1	记录003	49.5056	49.4368	950.508	533.918	0.0666667	151.137	151.203
	2	记录003	40.3667	66.1596	775.04	714.524	0.133333	151.303	151.437
	3	记录003	49.2239	66.9861	945.098	723.45	0.133333	151.503	151.637
	4	记录003	59.3314	64.249	1139.16	693.889	0.333333	151.703	152.037
	5	记录003	44.4573	62.7248	853.58	677.428	0.766667	152.137	152.903
	6	记录003	50.4905	64.4898	969.418	696.49	0.2	152.97	153.17
	7	记录003	57.7898	66.0528	1109.56	713.37	0.233333	153.237	153.47
	8	记录003	65.1234	65.156	1250.37	703.685	0.1	153.537	153.637
	9	记录003	40.4055	63.4239	775.786	684.978	0.166667	153.737	153.903
	10	记录003	25.3416	66.0162	486.558	712.974	0.233333	153.97	154.203
	11	记录003	41.0322	63.5952	787.819	686.829	0.233333	154.27	154.503
	12	记录003	46.3221	62.4477	889.385	674.436	0.166667	154.57	154.737
	13	记录003	48.7132	74.0649	935.293	799.901	0.166667	154.803	154.97
	14	记录003	62.4452	82.2737	1198.95	888.556	0.5	155.037	155.537
	15	记录003	47.7368	64.6688	916.546	698.424	0.3	155.603	155.903
	16	记录003	48.3834	84.2269	928.961	909.65	0.0666667	155.97	156.037
	17	记录003	49.8893	78.8232	957.875	851.291	0.266667	156.103	156.37
	18	记录003	63.0548	82.7557	1210.65	893.761	0.333333	156.437	156.77
	19	记录003	45.4228	62.8541	872.117	678.825	0.3	156.837	157.137
	20	记录003	50.5635	63.2104	970.818	682.673	0.133333	157.203	157.337
	21	记录003	44.8561	63.1125	861.237	681.615	0.4	157.637	158.037
	22	记录003	25.4272	67.9157	488.203	733.489	0.133333	158.103	158.237
	23	记录003	46.5177	65.5836	893.14	708.303	0.366667	158.337	158.703
	24	记录003	48.8814	65.4659	938.522	707.032	0.0594507	159.003	159.063
	1	记录004	49.337	53.5257	947.271	578.077	0.0546352	165.746	165.801
	2	记录004	48.947	64.486	939.783	696.449	0.1	165.901	166.001
	3	记录004	46.3252	69.6288	889.444	751.992	0.0666667	166.068	166.134
	4	记录004	48.0476	77.7466	922.514	839.663	0.133333	166.201	166.334
	5	记录004	38.4347	72.4548	737.946	782.512	0.133333	166.534	166.668
	6	记录004	47.7524	61.9591	916.846	669.158	0.133333	166.734	166.868
	7	记录004	49.3884	80.7509	948.257	872.11	0.0666667	167.134	167.201
	8	记录004	37.1539	71.7727	713.354	775.146	0.3	167.301	167.601
	9	记录004	46.9302	60.6072	901.059	654.557	0.466667	167.901	168.368
	10	记录004	47.3344	79.4633	908.821	858.204	0.133333	168.668	168.801
	11	记录004	49.1334	79.222	943.361	855.597	0.1	168.868	168.968
	12	记录004	64.67	79.8755	1241.66	862.655	0.166667	169.068	169.234
	13	记录004	60.401	77.277	1159.7	834.591	0.0333333	169.301	169.334
	14	记录004	40.5744	59.3728	779.029	641.226	0.0666667	169.634	169.701
	15	记录004	43.9366	61.1229	843.582	660.127	0.566667	169.768	170.334
	16	记录004	47.8736	78.1196	919.172	843.692	0.533333	170.568	171.101
	17	记录004	43.4694	63.4966	834.612	685.763	0.166667	171.201	171.368
	18	记录004	48.0905	78.6459	923.337	849.376	0.133333	171.434	171.568
	19	记录004	38.1716	69.5038	732.894	750.641	0.333333	171.668	172.001
	20	记录004	64.7979	77.1929	1244.12	833.684	0.0333333	172.101	172.134
	21	记录004	37.5156	58.3317	720.3	629.982	0.1	172.234	172.334
	22	记录004	27.1341	44.222	520.975	477.598	0.266667	172.401	172.668
	23	记录004	59.6499	75.0839	1145.28	810.906	0.0666667	172.801	172.868
	24	记录004	62.6855	80.62	1203.56	870.697	0.133333	172.934	173.068
	25	记录004	50.1448	83.5513	962.781	902.354	0.533333	173.168	173.701
	1	记录005	51.0986	40.2421	981.093	434.615	0.15945	138.252	138.412
	2	记录005	65.0824	47.3243	1249.58	511.102	0.0333333	138.545	138.579
	3	记录005	52.7214	65.5537	1012.25	707.98	0.8	138.679	139.479
	4	记录005	47.9903	60.9884	921.413	658.675	0.433333	139.545	139.979
	5	记录005	63.0308	81.4837	1210.19	880.024	0.233333	140.079	140.312
	6	记录005	47.4048	61.047	910.172	659.307	0.5	140.379	140.879
	7	记录005	52.0464	64.4585	999.291	696.152	0.4	140.945	141.345
	8	记录005	46.3937	63.02	890.758	680.616	0.266667	141.412	141.679
	9	记录005	52.2617	66.7273	1003.42	720.655	1.76667	141.745	143.512
	10	记录005	48.0938	66.0157	923.402	712.97	2.78375	143.579	146.362
	1	记录006	52.9246	57.279	1016.15	618.613	0.0333333	167.141	167.174
	2	记录006	48.5169	56.4972	931.525	610.169	0.166667	170.774	170.941
	3	记录006	48.0713	52.4248	922.968	566.187	0.0666667	171.841	171.907
	4	记录006	48.8367	58.9231	937.665	636.369	0.133333	172.141	172.274

## Sheet: A5
Data Info
	Segment Name	noaudio_c_004_no_event_1-中无1-3D
Visualization parameters
	Type	Duration
	Radius	3%
	Style	Normal
	Opacity	80%
	Max Value	Auto
Data
	Id	Recording	X(%)	Y(%)	X(px)	Y(px)	Duration(s)	StartTime(s)	EndTime(s)
	1	记录001	52.6344	47.4903	1010.58	512.896	0.105305	119.811	119.916
	2	记录001	49.3112	50.9747	946.776	550.526	0.2	119.983	120.183
	3	记录001	53.2828	57.2877	1023.03	618.707	0.3	120.25	120.55
	4	记录001	55.1913	50.7485	1059.67	548.084	0.933333	120.616	121.55
	5	记录001	54.1769	57.6164	1040.2	622.258	0.233333	121.816	122.05
	6	记录001	53.2572	52.5888	1022.54	567.959	1.13333	122.116	123.25
	7	记录001	54.3025	58.3762	1042.61	630.463	1.63333	123.316	124.95
	8	记录001	55.4587	52.9052	1064.81	571.376	1.2	125.016	126.216
	9	记录001	54.0917	57.9549	1038.56	625.913	0.333333	126.283	126.616
	10	记录001	53.2945	52.0913	1023.25	562.586	1.23512	126.683	127.918
	1	记录002	51.9581	53.8671	997.596	581.765	0.329945	101.98	102.31
	2	记录002	53.4984	69.5566	1027.17	751.212	0.666667	102.377	103.043
	3	记录002	40.8185	63.4432	783.714	685.186	0.533333	103.143	103.677
	4	记录002	38.8516	72.0633	745.951	778.283	0.133333	103.743	103.877
	5	记录002	38.4202	63.2276	737.669	682.858	0.466667	103.943	104.41
	6	记录002	38.748	59.4348	743.962	641.896	0.133333	104.877	105.01
	7	记录002	51.5866	66.3066	990.462	716.111	0.533333	105.077	105.61
	8	记录002	54.5758	53.7389	1047.86	580.38	0.133333	105.71	105.843
	9	记录002	40.2244	62.7096	772.309	677.263	0.233333	105.91	106.143
	10	记录002	59.7222	52.3742	1146.67	565.641	0.133333	106.21	106.343
	11	记录002	54.6489	51.3753	1049.26	554.853	1.16667	106.41	107.577
	12	记录002	38.1592	62.8591	732.657	678.879	0.466667	107.677	108.143
	13	记录002	38.5325	70.1355	739.824	757.463	0.0666667	108.477	108.543
	14	记录002	53.9024	54.9733	1034.93	593.712	0.133333	108.643	108.777
	15	记录002	52.5889	51.5468	1009.71	556.705	1.25307	108.843	110.096
	1	记录003	45.8388	3.41215	880.106	36.8512	0.0607599	76.8426	76.9033
	2	记录003	44.8781	37.5688	861.66	405.743	0.1	77.0033	77.1033
	3	记录003	45.9955	50.9507	883.114	550.268	0.1	77.17	77.27
	4	记录003	52.128	55.9584	1000.86	604.351	0.166667	77.3367	77.5033
	5	记录003	52.3625	68.7269	1005.36	742.25	0.1	77.57	77.67
	6	记录003	57.8547	51.7312	1110.81	558.697	0.4	77.77	78.17
	7	记录003	65.0821	73.5361	1249.58	794.189	0.333333	78.27	78.6033
	8	记录003	52.1737	59.4065	1001.73	641.591	0.133333	78.67	78.8033
	9	记录003	53.0747	52.8337	1019.03	570.604	0.0666667	78.87	78.9367
	10	记录003	55.2894	53.3988	1061.56	576.707	0.533333	79.17	79.7033
	11	记录003	51.5652	68.5065	990.052	739.871	0.333333	79.77	80.1033
	12	记录003	38.9059	71.8936	746.994	776.451	0.1	80.2033	80.3033
	13	记录003	38.7795	65.6306	744.567	708.811	0.4	80.37	80.77
	14	记录003	56.9736	51.23	1093.89	553.284	0.133333	80.8367	80.97
	15	记录003	52.6885	54.2267	1011.62	585.648	0.2	81.0367	81.2367
	16	记录003	38.736	64.5207	743.731	696.823	0.6	81.3033	81.9033
	17	记录003	53.567	51.6645	1028.49	557.977	0.466667	81.97	82.4367
	18	记录003	53.7285	52.1712	1031.59	563.449	0.133333	82.6367	82.77
	19	记录003	52.0599	66.0702	999.55	713.558	0.0333333	82.8367	82.87
	20	记录003	51.3387	72.0303	985.704	777.928	0.1	82.9367	83.0367
	21	记录003	65.7695	74.6096	1262.78	805.784	0.8	83.1033	83.9033
	22	记录003	63.1546	74.9134	1212.57	809.064	0.0666667	83.97	84.0367
	23	记录003	51.1182	74.0058	981.469	799.263	0.366667	84.1033	84.47
	24	记录003	64.5154	75.1835	1238.7	811.982	0.247108	84.7033	84.9504
	1	记录004	50.5679	48.717	970.903	526.144	0.0612117	97.1065	97.1677
	2	记录004	51.4982	47.9595	988.766	517.963	0.0666667	97.401	97.4677
	3	记录004	51.7296	61.4819	993.209	664.005	0.233333	97.5343	97.7677
	4	记录004	53.4987	54.7954	1027.17	591.79	0.2	97.8343	98.0343
	5	记录004	51.6308	66.6125	991.312	719.415	0.0333333	98.1343	98.1677
	6	记录004	50.0711	71.3876	961.364	770.986	0.166667	98.4677	98.6343
	7	记录004	50.6987	58.2626	973.416	629.236	0.166667	98.701	98.8677
	8	记录004	53.4582	49.4341	1026.4	533.888	0.433333	98.9677	99.401
	9	记录004	51.9218	53.7539	996.898	580.542	0.166667	99.6343	99.801
	10	记录004	50.3787	54.2038	967.272	585.401	0.233333	99.8677	100.101
	11	记录004	38.241	63.2531	734.228	683.134	0.1	100.168	100.268
	12	记录004	50.8927	63.5125	977.141	685.935	0.166667	100.568	100.734
	13	记录004	53.1114	53.6199	1019.74	579.095	0.4	100.801	101.201
	14	记录004	53.1709	61.1558	1020.88	660.483	0.566667	101.268	101.834
	15	记录004	57.4905	54.2732	1103.82	586.151	0.333333	101.901	102.234
	16	记录004	52.2544	58.8257	1003.28	635.317	0.3	102.468	102.768
	17	记录004	49.9276	63.4205	958.61	684.942	0.166667	103.034	103.201
	18	记录004	52.9664	59.1084	1016.96	638.371	0.0333333	103.268	103.301
	19	记录004	69.4823	103.322	1334.06	1115.88	0.0666667	103.368	103.434
	20	记录004	49.475	56.8539	949.919	614.022	0.0333333	103.568	103.601
	21	记录004	36.6622	63.4022	703.915	684.744	0.166667	103.701	103.868
	22	记录004	39.5173	66.562	758.732	718.87	0.1	103.934	104.034
	23	记录004	36.041	73.473	691.986	793.509	0.133333	104.101	104.234
	24	记录004	51.0842	69.4266	980.817	749.808	0.1	104.334	104.434
	25	记录004	52.03	64.6749	998.975	698.489	0.133333	104.501	104.634
	26	记录004	55.1873	54.2505	1059.6	585.906	0.133333	104.701	104.834
	27	记录004	58.8862	48.1925	1130.62	520.479	0.166667	104.901	105.068
	1	记录005	50.8064	52.3637	975.483	565.528	0.355474	72.6564	73.0118
	2	记录005	56.7163	49.9491	1088.95	539.45	0.1	73.1118	73.2118
	3	记录005	53.6705	55.3619	1030.47	597.908	0.2	73.2785	73.4785
	4	记录005	62.8352	72.5177	1206.44	783.191	0.166667	73.5785	73.7452
	5	记录005	65.7573	76.1791	1262.54	822.734	0.433333	73.8118	74.2452
	6	记录005	54.2771	52.1392	1042.12	563.103	0.3	74.3785	74.6785
	7	记录005	52.9423	61.6241	1016.49	665.54	0.366667	74.8785	75.2452
	8	记录005	41.9934	72.3174	806.273	781.028	0.1	75.3785	75.4785
	9	记录005	53.3272	55.4267	1023.88	598.608	0.433333	75.5452	75.9785
	10	记录005	54.5213	60.4602	1046.81	652.97	0.7	76.0452	76.7452
	11	记录005	53.7504	51.8889	1032.01	560.4	0.2	76.8452	77.0452
	12	记录005	51.7807	60.9504	994.19	658.264	0.3	77.1118	77.4118
	13	记录005	67.1528	72.0177	1289.33	777.791	0.333333	77.5118	77.8452
	14	记录005	55.5493	52.4211	1066.55	566.148	0.366667	77.9452	78.3118
	15	记录005	54.1021	62.3781	1038.76	673.683	0.366667	78.3785	78.7452
	16	记录005	65.5043	69.1976	1257.68	747.334	0.166667	78.8118	78.9785
	17	记录005	55.9983	52.6566	1075.17	568.691	0.633333	79.0785	79.7118
	18	记录005	51.8885	60.6245	996.259	654.744	0.266667	79.7785	80.0452
	19	记录005	56.8482	49.6583	1091.49	536.309	0.3	80.1452	80.4452
	20	记录005	51.0039	51.6068	979.275	557.353	0.257403	80.5118	80.7692
	1	记录006	51.1066	42.3441	981.246	457.317	0.0666667	81.674	81.7407
	2	记录006	54.5961	57.1527	1048.24	617.249	0.2	81.8073	82.0073
	3	记录006	53.2381	63.3468	1022.17	684.145	0.1	82.074	82.174
	4	记录006	54.9573	48.7204	1055.18	526.18	0.466667	82.274	82.7407
	5	记录006	41.982	47.3882	806.055	511.793	0.0666667	82.8407	82.9073
	6	记录006	51.4642	47.1886	988.114	509.636	0.1	83.0073	83.1073
	7	记录006	52.4408	59.5483	1006.86	643.122	0.0666667	83.2073	83.274
	8	记录006	52.0128	67.0249	998.645	723.869	0.133333	83.3407	83.474
	9	记录006	54.8541	48.3201	1053.2	521.857	0.7	83.574	84.274
	10	记录006	54.5009	51.937	1046.42	560.919	0.3	84.5407	84.8407
	11	记录006	55.6384	43.9226	1068.26	474.364	0.2	84.9073	85.1073
	12	记录006	59.6543	52.6299	1145.36	568.403	0.1	85.2073	85.3073
	13	记录006	65.6438	73.0393	1260.36	788.825	0.166667	85.374	85.5407
	14	记录006	56.4147	52.9582	1083.16	571.948	0.266667	85.6407	85.9073
	15	记录006	52.4418	56.9313	1006.88	614.858	0.0666667	85.974	86.0407
	16	记录006	53.7673	47.0465	1032.33	508.102	0.4	86.1073	86.5073
	17	记录006	63.3469	65.982	1216.26	712.606	0.0666667	86.574	86.6407
	18	记录006	65.1857	70.6692	1251.56	763.228	0.0333333	86.7073	86.7407
	19	记录006	52.1655	69.0141	1001.58	745.352	0.1	86.8407	86.9407
	20	记录006	54.0482	44.7641	1037.72	483.453	0.5	87.0407	87.5407
	21	记录006	41.9819	46.109	806.052	497.978	0.1	87.6073	87.7073
	22	记录006	55.3096	46.506	1061.94	502.264	0.233333	87.774	88.0073
	23	记录006	42.5814	47.0587	817.563	508.234	0.133333	88.1073	88.2407
	24	记录006	35.6845	46.9441	685.142	506.997	0.0666667	88.3073	88.374
	25	记录006	51.3638	51.7069	986.184	558.435	0.1	88.5073	88.6073
	26	记录006	52.6747	58.246	1011.35	629.057	0.1	88.674	88.774
	27	记录006	57.0471	44.5634	1095.3	481.285	0.266667	88.8407	89.1073
	28	记录006	60.7404	43.6661	1166.21	471.594	0.323557	89.174	89.4975

## Sheet: A6
Data Info
	Segment Name	noaudio_c_004_no_event_1-中无2-3D
Visualization parameters
	Type	Duration
	Radius	3%
	Style	Normal
	Opacity	80%
	Max Value	Auto
Data
	Id	Recording	X(%)	Y(%)	X(px)	Y(px)	Duration(s)	StartTime(s)	EndTime(s)
	1	记录001	51.3162	51.499	985.27	556.189	0.117894	129.198	129.316
	2	记录001	53.8883	46.3774	1034.66	500.876	0.2	129.383	129.583
	3	记录001	47.2043	63.128	906.322	681.782	0.133333	129.683	129.816
	4	记录001	45.6215	45.8736	875.932	495.435	0.366667	129.883	130.25
	5	记录001	42.9019	49.3351	823.717	532.82	0.966667	130.316	131.283
	6	记录001	49.6921	49.1974	954.089	531.332	1.06667	131.35	132.416
	7	记录001	48.9526	65.0787	939.89	702.85	0.133333	132.516	132.65
	8	记录001	46.9616	69.4461	901.663	750.017	0.3	132.716	133.016
	9	记录001	47.8895	50.2225	919.479	542.403	0.8	133.083	133.883
	10	记录001	48.1087	75.9026	923.687	819.748	0.233333	133.95	134.183
	11	记录001	33.6614	80.6353	646.298	870.862	0.133333	134.283	134.416
	12	记录001	58.2594	84.0419	1118.58	907.653	0.2	134.516	134.716
	13	记录001	61.7628	79.8709	1185.85	862.606	0.1	134.783	134.883
	14	记录001	48.6529	64.4785	934.135	696.368	0.3	134.95	135.25
	15	记录001	49.2628	51.5258	945.847	556.478	0.866667	135.316	136.183
	16	记录001	48.6577	52.4575	934.228	566.541	0.896294	136.416	137.313
	1	记录002	49.7562	60.4367	955.319	652.717	0.107451	111.369	111.477
	2	记录002	55.891	60.2163	1073.11	650.336	0.133333	111.577	111.71
	3	记录002	48.6313	66.2063	933.72	715.028	0.1	111.777	111.877
	4	记录002	46.4073	71.1815	891.021	768.76	0.233333	111.943	112.177
	5	记录002	47.5458	59.3884	912.879	641.395	0.133333	112.277	112.41
	6	记录002	49.3406	50.4785	947.339	545.167	0.433333	112.477	112.91
	7	记录002	44.2171	50.6167	848.968	546.661	0.366667	112.977	113.343
	8	记录002	46.3572	74.8003	890.059	807.843	0.333333	113.41	113.743
	9	记录002	52.9009	74.4793	1015.7	804.376	0.3	113.81	114.11
	10	记录002	45.0814	71.7685	865.564	775.099	0.366667	114.177	114.543
	11	记录002	51.0175	53.611	979.536	578.998	0.133333	114.61	114.743
	12	记录002	47.0431	50.6366	903.227	546.875	0.233333	114.81	115.043
	13	记录002	45.4549	73.1256	872.734	789.756	0.2	115.11	115.31
	14	记录002	50.5387	54.061	970.344	583.858	0.1	115.377	115.477
	15	记录002	49.4443	46.2536	949.33	499.539	0.0333333	115.81	115.843
	16	记录002	48.0493	49.2877	922.547	532.307	0.9	115.91	116.81
	17	记录002	51.995	73.1778	998.305	790.321	0.266667	116.91	117.177
	18	记录002	54.0621	74.9601	1037.99	809.569	0.8	117.243	118.043
	19	记录002	48.4999	50.9827	931.198	550.613	0.566667	118.143	118.71
	20	记录002	47.1467	75.5913	905.217	816.386	0.3	118.81	119.11
	21	记录002	49.2304	48.6676	945.224	525.61	0.233333	119.21	119.443
	1	记录003	45.5947	38.4242	875.418	414.982	0.272143	86.2312	86.5033
	2	记录003	41.7298	52.9129	801.213	571.459	0.1	86.57	86.67
	3	记录003	46.7092	71.1892	896.817	768.844	0.0666667	86.7367	86.8033
	4	记录003	59.5528	85.5488	1143.41	923.927	0.266667	86.9033	87.17
	5	记录003	48.1526	49.5073	924.53	534.679	0.3	87.3033	87.6033
	6	记录003	45.0194	65.9753	864.373	712.533	0.266667	87.7033	87.97
	7	记录003	45.5387	48.3963	874.342	522.68	0.2	88.0367	88.2367
	8	记录003	48.376	49.31	928.819	532.548	0.433333	88.3033	88.7367
	9	记录003	45.8613	59.1792	880.538	639.135	0.133333	88.8033	88.9367
	10	记录003	47.6861	50.1926	915.574	542.081	0.0333333	89.0367	89.07
	11	记录003	45.1054	71.059	866.025	767.438	0.133333	89.3367	89.47
	12	记录003	51.8369	72.9203	995.268	787.539	0.133333	89.5367	89.67
	13	记录003	45.7729	71.9407	878.84	776.96	0.3	89.7367	90.0367
	14	记录003	46.7575	50.0048	897.744	540.052	0.4	90.1367	90.5367
	15	记录003	45.729	82.9033	877.997	895.355	0.266667	90.6367	90.9033
	16	记录003	58.7529	84.2999	1128.06	910.439	0.3	90.97	91.27
	17	记录003	33.9663	74.138	652.153	800.691	0.3	91.3367	91.6367
	18	记录003	47.3715	48.9337	909.533	528.484	0.5	91.77	92.27
	19	记录003	48.1513	49.8283	924.505	538.146	0.1	92.47	92.57
	20	记录003	57.8891	51.1694	1111.47	552.63	0.433333	92.6367	93.07
	21	记录003	47.1482	48.6108	905.246	524.996	0.7	93.1367	93.8367
	22	记录003	44.421	57.7566	852.883	623.772	0.0666667	93.9367	94.0033
	23	记录003	46.4716	70.162	892.254	757.75	0.233333	94.07	94.3033
	1	记录004	50.2496	38.6442	964.793	417.357	0.166667	106.601	106.768
	2	记录004	45.2788	54.6562	869.353	590.287	0.1	106.834	106.934
	3	记录004	44.9064	72.6813	862.204	784.958	0.133333	107.001	107.134
	4	记录004	50.3617	74.4749	966.945	804.329	0.1	107.201	107.301
	5	记录004	44.6069	73.0095	856.452	788.502	0.333333	107.368	107.701
	6	记录004	45.7878	53.6525	879.126	579.447	0.133333	107.801	107.934
	7	记录004	42.0756	51.208	807.852	553.047	0.233333	108.001	108.234
	8	记录004	44.5157	60.9068	854.701	657.793	0.1	108.468	108.568
	9	记录004	45.3116	70.4035	869.983	760.358	0.133333	108.634	108.768
	10	记录004	51.6556	71.1182	991.788	768.077	0.233333	108.834	109.068
	11	记录004	63.4116	52.6514	1217.5	568.635	0.266667	109.168	109.434
	12	记录004	48.843	72.7981	937.786	786.22	0.1	109.534	109.634
	13	记录004	51.5122	75.5636	989.034	816.087	0.133333	109.701	109.834
	14	记录004	47.3018	70.5021	908.195	761.423	0.1	109.901	110.001
	15	记录004	53.6417	50.7851	1029.92	548.479	0.2	110.101	110.301
	16	记录004	54.611	56.9982	1048.53	615.581	0.0666667	110.368	110.434
	17	记录004	44.3808	67.1882	852.112	725.632	0.366667	110.701	111.068
	18	记录004	44.8221	76.1289	860.584	822.192	0.133333	111.134	111.268
	19	记录004	44.5236	70.2545	854.852	758.749	0.0666667	111.334	111.401
	20	记录004	42.0451	50.0214	807.265	540.232	0.0666667	111.801	111.868
	21	记录004	30.9332	48.424	593.917	522.98	0.1	111.934	112.034
	22	记录004	42.029	70.1141	806.957	757.232	0.1	112.301	112.401
	23	记录004	32.7437	71.0363	628.68	767.192	0.133333	112.501	112.634
	24	记录004	45.2798	70.9429	869.372	766.184	0.266667	112.734	113.001
	25	记录004	41.5698	48.7508	798.14	526.509	0.133333	113.101	113.234
	26	记录004	44.8614	65.7209	861.339	709.786	0.533333	113.468	114.001
	27	记录004	46.2919	70.0703	888.805	756.759	0.133333	114.201	114.334
	28	记录004	51.1846	71.6515	982.744	773.836	0.221985	114.401	114.623
	1	记录005	51.0039	51.6068	979.275	557.353	0.405901	82.0726	82.4785
	2	记录005	46.4052	50.5901	890.981	546.373	0.7	82.5452	83.2452
	3	记录005	53.9762	62.6198	1036.34	676.294	0.2	83.3452	83.5452
	4	记录005	49.0768	57.7981	942.275	624.219	0.166667	83.6118	83.7785
	5	记录005	46.5074	69.7278	892.943	753.06	0.2	83.8785	84.0785
	6	记录005	52.0308	74.5158	998.991	804.771	0.4	84.1452	84.5452
	7	记录005	45.4712	71.7254	873.047	774.634	0.3	84.6118	84.9118
	8	记录005	45.4824	55.183	873.263	595.976	0.166667	84.9785	85.1452
	9	记录005	46.8658	48.2817	899.824	521.442	0.4	85.2118	85.6118
	10	记录005	46.9802	63.9521	902.019	690.683	0.233333	85.6785	85.9118
	11	记录005	47.9453	50.5694	920.549	546.15	0.566667	86.0118	86.5785
	12	记录005	40.2064	65.8071	771.963	710.717	0.133333	86.6785	86.8118
	13	记录005	55.1542	79.588	1058.96	859.55	0.166667	86.9118	87.0785
	14	记录005	50.7147	59.339	973.721	640.861	0.266667	87.1785	87.4452
	15	记录005	44.7269	50.073	858.757	540.788	1.53333	87.5452	89.0785
	16	记录005	48.7964	51.8545	936.891	560.028	0.4	89.1452	89.5452
	17	记录005	45.5639	50.2332	874.827	542.518	0.565586	89.6118	90.1774
	1	记录006	55.6348	44.0837	1068.19	476.104	0.0666667	91.1407	91.2073
	2	记录006	44.6118	49.7431	856.547	537.226	0.133333	91.3073	91.4407
	3	记录006	45.6213	63.7027	875.93	687.99	0.1	91.5073	91.6073
	4	记录006	47.2517	44.8031	907.233	483.874	0.166667	91.674	91.8407
	5	记录006	43.8138	62.7776	841.225	677.999	0.0666667	91.9407	92.0073
	6	记录006	47.2038	47.6365	906.313	514.474	0.2	92.074	92.274
	7	记录006	47.5884	68.8437	913.698	743.512	0.133333	92.374	92.5073
	8	记录006	46.8463	47.4272	899.449	512.214	0.166667	92.6073	92.774
	9	记录006	50.9928	73.4252	979.061	792.992	0.166667	92.8407	93.0073
	10	记录006	46.3352	65.8293	889.636	710.957	0.266667	93.074	93.3407
	11	记录006	47.4943	41.792	911.89	451.354	0.2	93.4407	93.6407
	12	记录006	39.7608	45.152	763.407	487.642	0.233333	93.774	94.0073
	13	记录006	46.9011	44.8575	900.501	484.461	1.13333	94.1073	95.2407
	14	记录006	43.3251	46.0261	831.842	497.082	0.266667	95.3073	95.574
	15	记录006	39.0469	47.7024	749.701	515.186	0.4	95.6407	96.0407
	16	记录006	47.4884	52.5323	911.777	567.349	0.333333	96.1073	96.4407
	17	记录006	44.7103	44.9559	858.437	485.524	0.166667	96.5073	96.674
	18	记录006	36.7866	43.191	706.303	466.463	0.166667	96.7407	96.9073
	19	记录006	46.2722	45.6203	888.426	492.699	1.33333	97.0407	98.374
	20	记录006	45.1715	58.7144	867.292	634.116	0.266667	98.4407	98.7073
	21	记录006	52.1626	61.9762	1001.52	669.343	0.1	98.774	98.874

## Sheet: B1
Data Info
	Segment Name	noaudio_c_004_no_event_1-低无1-3D
Visualization parameters
	Type	Duration
	Radius	3%
	Style	Normal
	Opacity	80%
	Max Value	Auto
Data
	Id	Recording	X(%)	Y(%)	X(px)	Y(px)	Duration(s)	StartTime(s)	EndTime(s)
	1	记录001	50.911	50.3077	977.49	543.323	0.2	9.88579	10.0858
	2	记录001	35.9081	57.3092	689.435	618.939	0.166667	10.2191	10.3858
	3	记录001	36.1779	70.8446	694.616	765.121	0.5	10.4525	10.9525
	4	记录001	25.008	60.113	480.153	649.22	0.4	11.0525	11.4525
	5	记录001	37.6273	55.6089	722.444	600.576	0.6	11.5191	12.1191
	6	记录001	43.2136	52.7406	829.702	569.599	0.233333	12.1858	12.4191
	7	记录001	42.5064	52.6075	816.123	568.161	0.566667	12.6858	13.2525
	8	记录001	35.9304	56.7969	689.864	613.406	0.566667	13.3191	13.8858
	9	记录001	25.1159	60.5281	482.226	653.704	0.366667	13.9525	14.3191
	10	记录001	34.0691	57.8314	654.126	624.58	0.233333	14.4191	14.6525
	11	记录001	36.8123	56.6944	706.797	612.3	0.166667	14.7191	14.8858
	12	记录001	37.3978	66.7857	718.037	721.286	0.333333	14.9525	15.2858
	13	记录001	45.6022	51.8162	875.562	559.615	2.03333	15.5858	17.6191
	1	记录002	31.7891	44.0333	610.351	475.559	0.266667	9.11458	9.38125
	2	记录002	40.3942	54.4668	775.568	588.242	0.366667	9.44791	9.81458
	3	记录002	39.0246	54.6823	749.272	590.569	0.633333	10.0812	10.7146
	4	记录002	37.9294	61.1749	728.245	660.689	1.1	10.7812	11.8812
	5	记录002	39.1231	56.3482	751.164	608.56	0.166667	11.9479	12.1146
	6	记录002	40.377	53.5947	775.238	578.823	0.166667	12.4479	12.6146
	7	记录002	39.3243	63.6444	755.026	687.36	0.6	12.6812	13.2812
	8	记录002	27.5759	64.6562	529.457	698.287	0.133333	13.3812	13.5146
	9	记录002	38.2264	60.4703	733.948	653.08	1.26667	13.8146	15.0812
	10	记录002	39.0434	54.9389	749.634	593.34	0.633333	15.1479	15.7812
	11	记录002	38.5575	60.5327	740.304	653.754	0.0666667	16.0812	16.1479
	12	记录002	45.6252	50.422	876.005	544.558	0.466667	16.2146	16.6812
	13	记录002	40.5608	66.4282	778.767	717.425	0.166667	16.7479	16.9146
	14	记录002	38.1145	56.2601	731.798	607.609	0.0193373	17.1812	17.2006
	1	记录003	50.5413	36.2421	970.393	391.415	0.166667	9.02544	9.1921
	2	记录003	41.9481	55.2706	805.404	596.923	0.266667	9.25877	9.52544
	3	记录003	40.4849	66.4051	777.311	717.176	0.333333	9.5921	9.92544
	4	记录003	39.7734	71.7818	763.649	775.244	0.366667	9.9921	10.3588
	5	记录003	27.7677	60.3793	533.139	652.096	0.233333	10.4588	10.6921
	6	记录003	53.1534	70.3991	1020.55	760.311	0.266667	10.7921	11.0588
	7	记录003	55.6376	69.8095	1068.24	753.942	0.133333	11.1254	11.2588
	8	记录003	52.0509	67.7313	999.376	731.498	0.166667	11.3254	11.4921
	9	记录003	39.7589	61.3253	763.37	662.313	0.233333	11.5588	11.7921
	10	记录003	37.9771	55.3345	729.161	597.613	0.466667	11.8588	12.3254
	11	记录003	40.6689	54.2285	780.842	585.668	0.333333	12.3921	12.7254
	12	记录003	38.7886	50.4411	744.742	544.764	0.233333	12.7921	13.0254
	13	记录003	28.0484	64.8524	538.53	700.406	0.3	13.1254	13.4254
	14	记录003	51.6184	71.6959	991.072	774.315	0.433333	13.4921	13.9254
	15	记录003	54.7179	68.5859	1050.58	740.728	0.266667	13.9921	14.2588
	16	记录003	42.5049	51.1238	816.094	552.137	0.4	14.3588	14.7588
	17	记录003	39.0771	65.7915	750.28	710.548	0.866667	14.8254	15.6921
	18	记录003	42.266	49.636	811.508	536.068	0.1	15.7921	15.8921
	19	记录003	55.2254	69.5072	1060.33	750.678	0.2	16.0254	16.2254
	20	记录003	56.6561	38.221	1087.8	412.787	0.3	16.2921	16.5921
	21	记录003	47.4826	44.3657	911.665	479.15	0.282598	16.6588	16.9414
	1	记录004	49.352	48.1896	947.559	520.447	0.432677	9.0337	9.46638
	2	记录004	38.3641	55.0743	736.591	594.803	0.966667	9.53305	10.4997
	3	记录004	43.0901	55.9552	827.33	604.317	0.7	10.5664	11.2664
	4	记录004	37.652	54.9413	722.918	593.366	0.133333	11.333	11.4664
	5	记录004	42.2989	55.723	812.14	601.808	0.0333333	11.533	11.5664
	6	记录004	42.9535	57.207	824.707	617.836	0.166667	11.833	11.9997
	7	记录004	39.1269	64.7095	751.237	698.863	0.0333333	12.0997	12.133
	8	记录004	36.9369	71.0032	709.188	766.834	0.3	12.1997	12.4997
	9	记录004	26.1632	63.7001	502.334	687.961	0.166667	12.5997	12.7664
	10	记录004	28.3595	60.8269	544.503	656.93	0.1	12.9664	13.0664
	11	记录004	37.4234	55.5557	718.53	600.002	0.533333	13.133	13.6664
	12	记录004	42.9347	56.0205	824.347	605.022	0.233333	13.733	13.9664
	13	记录004	52.83	72.8899	1014.34	787.211	0.1	14.033	14.133
	14	记录004	36.7451	68.9925	705.506	745.119	0.366667	14.233	14.5997
	15	记录004	38.6546	74.613	742.168	805.82	0.233333	14.6664	14.8997
	16	记录004	46.3949	54.173	890.782	585.069	1.53333	14.9664	16.4997
	17	记录004	53.5638	58.3729	1028.42	630.427	0.133333	16.633	16.7664
	18	记录004	45.6586	55.5055	876.645	599.459	0.29047	16.8664	17.1569
	1	记录005	45.3464	44.0728	870.65	475.987	0.344563	9.03758	9.38214
	2	记录005	37.5593	63.6991	721.138	687.951	0.133333	9.51547	9.64881
	3	记录005	40.2315	48.5704	772.444	524.561	0.233333	9.71547	9.94881
	4	记录005	38.0125	57.5996	729.841	622.075	1.3	10.0155	11.3155
	5	记录005	41.55	52.7109	797.76	569.277	0.2	11.3821	11.5821
	6	记录005	23.9438	57.6595	459.72	622.722	0.133333	11.6821	11.8155
	7	记录005	37.8073	53.8695	725.9	581.791	0.5	11.9155	12.4155
	8	记录005	39.1979	53.391	752.601	576.623	1.03333	12.4821	13.5155
	9	记录005	45.3525	53.3008	870.768	575.648	1.46667	13.5821	15.0488
	10	记录005	48.5705	50.2095	932.554	542.262	0.366667	15.1155	15.4821
	11	记录005	45.1962	53.136	867.767	573.869	0.0666667	15.5488	15.6155
	12	记录005	38.1891	62.2615	733.231	672.424	0.433333	15.6821	16.1155
	13	记录005	42.4903	54.8215	815.814	592.073	0.133333	16.1821	16.3155
	14	记录005	46.3536	51.0323	889.989	551.149	0.633333	16.3821	17.0155
	15	记录005	39.3836	59.6068	756.166	643.753	0.0613194	17.1155	17.1768
	1	记录006	49.6204	50.2596	952.712	542.804	0.374183	8.9778	9.35198
	2	记录006	40.141	52.9481	770.708	571.839	0.966667	9.41865	10.3853
	3	记录006	50.5481	71.8536	970.524	776.019	0.266667	10.4853	10.752
	4	记录006	41.5528	53.2618	797.814	575.228	0.166667	10.852	11.0186
	5	记录006	38.0404	59.9394	730.375	647.346	0.233333	11.0853	11.3186
	6	记录006	39.9092	53.6203	766.257	579.099	0.266667	11.3853	11.652
	7	记录006	43.6048	52.2947	837.212	564.783	1.43333	11.7186	13.152
	8	记录006	38.4027	63.9732	737.331	690.911	0.266667	13.2186	13.4853
	9	记录006	44.4158	52.7931	852.783	570.166	0.5	13.552	14.052
	10	记录006	50.5387	50.1958	970.343	542.115	0.0666667	14.1186	14.1853
	11	记录006	45.9506	51.0707	882.252	551.564	2.85605	14.252	17.108

## Sheet: B2
Data Info
	Segment Name	noaudio_c_004_no_event_1-低无2-3D
Visualization parameters
	Type	Duration
	Radius	3%
	Style	Normal
	Opacity	80%
	Max Value	Auto
Data
	Id	Recording	X(%)	Y(%)	X(px)	Y(px)	Duration(s)	StartTime(s)	EndTime(s)
	1	记录001	49.7379	50.6358	954.967	546.867	0.294202	19.1582	19.4525
	2	记录001	51.2508	67.0152	984.015	723.764	0.133333	19.5191	19.6525
	3	记录001	52.2171	75.0092	1002.57	810.1	0.133333	19.7191	19.8525
	4	记录001	39.9929	72.9375	767.864	787.725	0.266667	19.9191	20.1858
	5	记录001	51.4212	82.5852	987.287	891.92	0.0666667	20.2858	20.3525
	6	记录001	52.1008	84.2844	1000.34	910.271	0.3	20.6191	20.9191
	7	记录001	66.132	83.3349	1269.73	900.017	0.233333	21.0191	21.2525
	8	记录001	50.9693	63.0272	978.61	680.694	0.0666667	21.5858	21.6525
	9	记录001	51.7991	69.6015	994.542	751.696	1.7	21.7191	23.4191
	10	记录001	41.3895	74.3334	794.679	802.801	0.3	23.4858	23.7858
	11	记录001	49.4888	72.0751	950.186	778.411	0.0333333	23.8858	23.9191
	12	记录001	50.5732	75.8799	971.006	819.503	0.0666667	24.1858	24.2525
	13	记录001	52.3658	80.1423	1005.42	865.536	0.166667	24.3191	24.4858
	14	记录001	52.7569	83.5768	1012.93	902.63	0.333333	24.5525	24.8858
	15	记录001	51.68	69.6909	992.255	752.661	0.4	24.9525	25.3525
	16	记录001	39.7167	72.9734	762.56	788.113	0.0666667	25.4191	25.4858
	17	记录001	51.8022	67.5157	994.602	729.17	0.733333	25.8858	26.6191
	18	记录001	49.2798	68.9465	946.172	744.622	0.3	26.6858	26.9858
	19	记录001	52.6669	68.5788	1011.2	740.651	0.1	27.0525	27.1525
	1	记录002	47.8365	52.2665	918.461	564.478	0.266667	18.5479	18.8146
	2	记录002	52.8726	70.3482	1015.15	759.76	0.933333	18.8812	19.8146
	3	记录002	53.1018	70.2577	1019.55	758.783	0.9	20.1479	21.0479
	4	记录002	41.7842	77.625	802.256	838.35	0.333333	21.1479	21.4812
	5	记录002	39.3411	86.2194	755.35	931.169	0.133333	21.5479	21.6812
	6	记录002	53.4528	72.8497	1026.29	786.777	0.166667	21.7812	21.9479
	7	记录002	53.83	69.9858	1033.54	755.847	1.1	22.3479	23.4479
	8	记录002	53.2219	82.3967	1021.86	889.885	0.166667	23.5146	23.6812
	9	记录002	53.5748	74.1541	1028.64	800.864	0.3	23.7479	24.0479
	10	记录002	53.712	69.5913	1031.27	751.586	0.233333	24.3479	24.5812
	11	记录002	66.4154	85.957	1275.18	928.335	0.433333	24.6479	25.0812
	12	记录002	53.3103	72.8514	1023.56	786.795	0.266667	25.1479	25.4146
	13	记录002	53.4384	68.9831	1026.02	745.018	0.822102	25.7812	26.6033
	1	记录003	51.9609	43.8093	997.65	473.14	0.266752	18.2254	18.4921
	2	记录003	54.5723	73.934	1047.79	798.488	0.166667	18.5921	18.7588
	3	记录003	55.4	81.5307	1063.68	880.532	0.166667	18.8254	18.9921
	4	记录003	55.3103	63.8443	1061.96	689.518	0.4	19.0588	19.4588
	5	记录003	43.1269	71.2288	828.036	769.271	0.433333	19.5254	19.9588
	6	记录003	54.3144	78.3933	1042.84	846.648	0.233333	20.0921	20.3254
	7	记录003	68.211	81.9904	1309.65	885.496	0.2	20.4254	20.6254
	8	记录003	65.8409	86.8267	1264.15	937.728	0.266667	20.6921	20.9588
	9	记录003	51.7828	72.7419	994.23	785.612	0.166667	21.0588	21.2254
	10	记录003	48.7328	59.4585	935.671	642.151	0.6	21.3254	21.9254
	11	记录003	53.5636	76.8454	1028.42	829.93	0.166667	22.0254	22.1921
	12	记录003	54.1482	84.733	1039.65	915.116	0.2	22.2588	22.4588
	13	记录003	42.0572	71.6834	807.499	774.18	0.4	22.5921	22.9921
	14	记录003	54.8044	63.7421	1052.24	688.415	1.23333	23.0588	24.2921
	15	记录003	54.8155	77.9987	1052.46	842.386	0.133333	24.3588	24.4921
	16	记录003	53.6378	82.0057	1029.85	885.661	0.6	24.5588	25.1588
	17	记录003	65.6173	83.1827	1259.85	898.373	0.533333	25.2588	25.7921
	18	记录003	69.3404	83.0053	1331.34	896.457	0.0666667	25.8588	25.9254
	19	记录003	42.0699	71.9523	807.742	777.085	0.270712	26.0588	26.3295
	1	记录004	49.6599	52.9915	953.471	572.309	0.331849	18.4345	18.7664
	2	记录004	53.2933	72.2727	1023.23	780.545	1.16667	18.833	19.9997
	3	记录004	51.5972	74.449	990.666	804.049	0.966667	20.0664	21.033
	4	记录004	54.315	72.7746	1042.85	785.965	0.0666667	21.2997	21.3664
	5	记录004	51.2367	82.561	983.745	891.658	0.4	21.433	21.833
	6	记录004	41.0852	79.2939	788.836	856.374	0.0333333	21.933	21.9664
	7	记录004	53.2983	72.8794	1023.33	787.098	0.3	22.233	22.533
	8	记录004	43.9396	84.0959	843.641	908.236	0.166667	22.633	22.7997
	9	记录004	52.4614	79.5202	1007.26	858.818	0.566667	22.8664	23.433
	10	记录004	51.6398	86.9518	991.483	939.08	0.233333	23.4997	23.733
	11	记录004	40.4416	79.5862	776.479	859.531	0.533333	23.933	24.4664
	12	记录004	64.1165	84.2427	1231.04	909.821	0.166667	24.5997	24.7664
	13	记录004	52.0628	74.2437	999.605	801.831	0.3	24.8664	25.1664
	14	记录004	51.4054	84.8166	986.984	916.019	0.1	25.233	25.333
	15	记录004	41.0792	79.8665	788.721	862.558	0.2	25.433	25.633
	16	记录004	52.3286	73.4202	1004.71	792.939	0.366667	25.733	26.0997
	17	记录004	62.0927	81.3414	1192.18	878.487	0.166667	26.1997	26.3664
	18	记录004	62.7991	86.2925	1205.74	931.959	0.108473	26.433	26.5415
	1	记录005	51.2273	51.9168	983.564	560.701	0.266667	18.5155	18.7821
	2	记录005	51.5656	67.1659	990.06	725.391	0.233333	18.8488	19.0821
	3	记录005	53.7413	70.9787	1031.83	766.57	7.44628	19.1488	26.5951
	1	记录006	49.4079	47.319	948.631	511.045	0.144451	18.4075	18.552
	2	记录006	45.4135	43.3456	871.939	468.133	0.1	18.6186	18.7186
	3	记录006	50.6838	66.8073	973.128	721.519	0.0666667	18.8186	18.8853
	4	记录006	53.3259	72.2035	1023.86	779.797	1.73333	18.952	20.6853
	5	记录006	53.0534	80.2499	1018.63	866.699	0.166667	20.752	20.9186
	6	记录006	65.3818	86.7858	1255.33	937.286	0.1	21.0186	21.1186
	7	记录006	53.6081	73.556	1029.28	794.405	5.29494	21.2186	26.5136

## Sheet: B3
Data Info
	Segment Name	noaudio_c_004_no_event_1-高无1-2D
Visualization parameters
	Type	Duration
	Radius	3%
	Style	Normal
	Opacity	80%
	Max Value	Auto
Data
	Id	Recording	X(%)	Y(%)	X(px)	Y(px)	Duration(s)	StartTime(s)	EndTime(s)
	1	记录001	50.368	53.2716	967.065	575.333	0.133333	218.919	219.052
	2	记录001	53.0295	33.8603	1018.17	365.691	0.0666667	219.152	219.219
	3	记录001	56.191	49.1662	1078.87	530.995	0.1	219.286	219.386
	4	记录001	54.5051	59.8029	1046.5	645.871	0.1	219.486	219.586
	5	记录001	54.2193	64.7464	1041.01	699.261	0.266667	219.652	219.919
	6	记录001	65.9017	66.274	1265.31	715.759	0.266667	220.019	220.286
	7	记录001	54.0371	67.5135	1037.51	729.146	0.166667	220.352	220.519
	8	记录001	58.8513	44.5689	1129.94	481.344	0.166667	220.586	220.752
	9	记录001	56.9072	46.6689	1092.62	504.024	0.266667	220.819	221.086
	10	记录001	53.2203	59.3869	1021.83	641.378	0.166667	221.186	221.352
	11	记录001	53.3856	63.9975	1025	691.173	0.366667	221.419	221.786
	12	记录001	64.9778	67.3729	1247.57	727.628	0.1	221.852	221.952
	13	记录001	66.7116	65.7794	1280.86	710.417	0.2	222.419	222.619
	14	记录001	53.6089	66.9013	1029.29	722.534	0.266667	222.686	222.952
	15	记录001	55.1583	53.1501	1059.04	574.022	0.366667	223.352	223.719
	16	记录001	58.6394	50.1178	1125.88	541.272	0.333333	223.786	224.119
	17	记录001	52.845	62.271	1014.62	672.527	0.1	224.186	224.286
	18	记录001	52.4146	66.982	1006.36	723.405	0.0333333	224.352	224.386
	19	记录001	54.7675	51.7144	1051.54	558.515	0.0666667	224.819	224.886
	20	记录001	52.3982	69.1823	1006.05	747.169	0.366667	224.952	225.319
	21	记录001	56.4915	49.3079	1084.64	532.525	0.433333	225.419	225.852
	22	记录001	58.5214	47.9859	1123.61	518.248	0.570821	226.186	226.757
	1	记录002	34.975	46.564	671.52	502.891	0.0206803	117.194	117.215
	2	记录002	43.3883	51.2695	833.056	553.71	0.0666667	117.515	117.581
	3	记录002	56.7844	51.434	1090.26	555.488	0.133333	117.715	117.848
	4	记录002	57.4022	40.3035	1102.12	435.278	0.133333	117.915	118.048
	5	记录002	53.8479	65.5545	1033.88	707.989	0.1	118.148	118.248
	6	记录002	66.5047	65.2846	1276.89	705.073	0.233333	118.348	118.581
	7	记录002	66.243	42.3385	1271.86	457.256	0.266667	118.915	119.181
	8	记录002	61.1391	39.0857	1173.87	422.126	0.133333	119.248	119.381
	9	记录002	58.7316	41.2343	1127.65	445.331	0.0666667	119.715	119.781
	10	记录002	67.3371	61.9364	1292.87	668.913	0.366667	119.881	120.248
	11	记录002	53.3753	52.2516	1024.81	564.317	0.2	120.315	120.515
	12	记录002	53.6393	62.3174	1029.88	673.028	0.166667	120.581	120.748
	13	记录002	56.4047	39.7739	1082.97	429.558	0.666667	121.048	121.715
	14	记录002	58.3001	40.2596	1119.36	434.803	0.166667	121.981	122.148
	15	记录002	67.6952	63.9556	1299.75	690.721	0.433333	122.248	122.681
	16	记录002	55.9642	44.9794	1074.51	485.777	0.2	123.048	123.248
	17	记录002	53.8293	60.5011	1033.52	653.412	0.2	123.315	123.515
	18	记录002	39.9075	58.9623	766.224	636.793	0.8	123.581	124.381
	19	记录002	56.66	43.7511	1087.87	472.512	0.266667	124.681	124.948
	20	记录002	65.1449	39.4128	1250.78	425.658	0.0666667	125.048	125.115
	1	记录003	52.0891	35.5578	1000.11	384.024	0.352357	142.073	142.425
	2	记录003	58.3013	52.8936	1119.38	571.251	0.133333	142.492	142.625
	3	记录003	56.3258	58.5248	1081.46	632.068	0.2	142.692	142.892
	4	记录003	69.9951	58.8734	1343.91	635.833	0.1	142.959	143.059
	5	记录003	63.6018	34.0868	1221.16	368.137	0.6	143.125	143.725
	6	记录003	84.4357	49.507	1621.16	534.675	0.5	143.825	144.325
	7	记录003	62.7774	38.6056	1205.33	416.94	0.266667	144.425	144.692
	8	记录003	58.1127	41.4141	1115.76	447.272	0.233333	144.759	144.992
	9	记录003	55.0715	56.01	1057.37	604.908	0.4	145.059	145.459
	10	记录003	58.6641	45.681	1126.35	493.354	0.333333	145.525	145.859
	11	记录003	58.3451	39.8369	1120.23	430.239	0.1	145.925	146.025
	12	记录003	55.463	58.8133	1064.89	635.183	0.4	146.125	146.525
	13	记录003	58.336	42.0391	1120.05	454.022	0.4	146.625	147.025
	14	记录003	73.4544	42.5435	1410.32	459.47	0.166667	147.092	147.259
	15	记录003	46.0769	37.7907	884.677	408.14	0.266667	147.359	147.625
	16	记录003	57.0928	44.824	1096.18	484.1	0.6	147.725	148.325
	17	记录003	55.5033	62.8381	1065.66	678.652	0.233333	148.425	148.659
	18	记录003	56.2469	41.1838	1079.94	444.785	0.433333	148.759	149.192
	19	记录003	67.5107	40.5619	1296.21	438.069	0.266667	149.259	149.525
	20	记录003	59.1189	44.4913	1135.08	480.506	0.266667	149.625	149.892
	21	记录003	55.4778	43.5931	1065.17	470.806	0.230215	149.959	150.189
	1	记录004	50.9812	55.383	978.839	598.137	0.338898	203.894	204.233
	2	记录004	58.7329	30.2697	1127.67	326.913	0.0666667	204.4	204.466
	3	记录004	61.7293	39.3644	1185.2	425.136	0.166667	204.533	204.7
	4	记录004	58.4737	40.4231	1122.69	436.569	0.366667	204.766	205.133
	5	记录004	56.9427	42.1219	1093.3	454.917	0.633333	205.3	205.933
	6	记录004	54.6986	52.1555	1050.21	563.28	0.633333	206.033	206.666
	7	记录004	63.7427	61.6895	1223.86	666.247	0.133333	206.733	206.866
	8	记录004	54.1736	46.9802	1040.13	507.386	1.23333	206.966	208.2
	9	记录004	53.67	59.1505	1030.46	638.825	0.533333	208.266	208.8
	10	记录004	52.144	50.7622	1001.16	548.232	0.366667	209.233	209.6
	11	记录004	55.3498	55.3759	1062.72	598.06	0.366667	211	211.366
	1	记录005	50.8285	55.4105	975.908	598.434	0.383986	193.731	194.115
	2	记录005	55.1645	51.7829	1059.16	559.255	0.233333	194.182	194.415
	3	记录005	58.8819	48.5125	1130.53	523.935	0.133333	194.482	194.615
	4	记录005	57.3758	43.0258	1101.62	464.679	0.6	194.815	195.415
	5	记录005	55.1688	52.3307	1059.24	565.171	0.366667	195.482	195.849
	6	记录005	58.8331	42.6559	1129.59	460.684	0.566667	195.915	196.482
	7	记录005	55.7524	45.8184	1070.45	494.839	0.733333	196.549	197.282
	8	记录005	59.2869	41.4494	1138.31	447.654	0.1	197.349	197.449
	9	记录005	60.8822	37.9539	1168.94	409.902	0.266667	197.615	197.882
	10	记录005	72.9525	55.5008	1400.69	599.408	0.0333333	197.982	198.015
	11	记录005	67.6294	64.2981	1298.48	694.42	0.4	198.082	198.482
	12	记录005	54.5724	64.804	1047.79	699.883	0.5	198.549	199.049
	13	记录005	54.6458	58.1587	1049.2	628.114	0.266667	199.115	199.382
	14	记录005	65.9892	59.5299	1266.99	642.923	0.133333	199.449	199.582
	15	记录005	57.0882	40.2767	1096.09	434.989	0.666667	199.649	200.315
	16	记录005	67.4626	63.8192	1295.28	689.248	0.266667	200.415	200.682
	17	记录005	59.0469	50.5803	1133.7	546.267	0.266667	200.849	201.115
	18	记录005	58.7626	41.1365	1128.24	444.275	0.664489	201.182	201.847
	1	记录006	51.027	48.4527	979.718	523.289	0.0667517	168.852	168.919
	2	记录006	45.3671	47.3224	871.049	511.082	0.2	168.985	169.185
	3	记录006	55.9843	39.3352	1074.9	424.82	0.4	169.252	169.652
	4	记录006	54.4167	50.0794	1044.8	540.858	0.3	169.752	170.052
	5	记录006	66.2613	65.1942	1272.22	704.098	0.566667	170.119	170.685
	6	记录006	56.9417	39.3578	1093.28	425.065	2.2	170.752	172.952
	7	记录006	60.4437	37.0872	1160.52	400.542	0.4	173.052	173.452
	8	记录006	55.5978	39.1718	1067.48	423.055	0.566667	173.519	174.085
	9	记录006	55.9225	41.5092	1073.71	448.299	1.36667	174.285	175.652
	10	记录006	56.5748	41.8149	1086.24	451.601	1.13173	175.819	176.95

## Sheet: B4
Data Info
	Segment Name	noaudio_c_004_no_event_1-高无2-2D
Visualization parameters
	Type	Duration
	Radius	3%
	Style	Normal
	Opacity	80%
	Max Value	Auto
Data
	Id	Recording	X(%)	Y(%)	X(px)	Y(px)	Duration(s)	StartTime(s)	EndTime(s)
	1	记录001	49.0128	57.6793	941.046	622.937	0.352335	228.067	228.419
	2	记录001	45.4729	64.7564	873.08	699.369	0.133333	228.486	228.619
	3	记录001	47.03	71.1627	902.976	768.557	0.1	228.686	228.786
	4	记录001	46.7316	78.9172	897.247	852.305	0.1	228.852	228.952
	5	记录001	62.7177	80.1363	1204.18	865.472	0.166667	229.019	229.186
	6	记录001	35.255	70.2871	676.897	759.1	0.4	229.286	229.686
	7	记录001	45.2456	62.9483	868.715	679.842	0.666667	229.786	230.452
	8	记录001	62.8388	81.5371	1206.5	880.6	0.333333	230.552	230.886
	9	记录001	46.8147	69.9816	898.843	755.802	0.166667	230.986	231.152
	10	记录001	47.1458	77.7291	905.198	839.474	0.1	231.252	231.352
	11	记录001	61.4887	80.7952	1180.58	872.589	0.4	231.452	231.852
	12	记录001	40.9292	59.2259	785.841	639.639	0.0666667	231.952	232.019
	13	记录001	44.4672	60.2677	853.77	650.891	0.833333	232.319	233.152
	14	记录001	47.7497	76.0757	916.793	821.618	0.333333	233.219	233.552
	15	记录001	45.2745	61.478	869.271	663.962	0.133333	233.619	233.752
	16	记录001	61.9123	77.6386	1188.72	838.497	0.233333	233.852	234.086
	17	记录001	43.8978	61.7815	842.838	667.24	1.23333	234.186	235.419
	18	记录001	46.1272	64.2682	885.642	694.096	0.566667	235.486	236.052
	19	记录001	60.6264	79.6627	1164.03	860.358	0.0402798	236.152	236.193
	1	记录002	47.2987	58.2955	908.135	629.592	0.07612	126.605	126.681
	2	记录002	54.0981	48.5407	1038.68	524.24	0.0666667	126.948	127.015
	3	记录002	47.4701	68.0198	911.425	734.613	0.333333	127.081	127.415
	4	记录002	48.3758	79.9315	928.816	863.26	0.133333	127.515	127.648
	5	记录002	61.8908	84.2686	1188.3	910.101	0.266667	127.748	128.015
	6	记录002	37.0479	69.9373	711.319	755.323	0.233333	128.115	128.348
	7	记录002	44.5304	58.596	854.984	632.837	0.0666667	128.448	128.515
	8	记录002	36.4649	77.3957	700.126	835.874	0.3	128.915	129.215
	9	记录002	43.3038	60.9285	831.432	658.028	0.566667	129.281	129.848
	10	记录002	48.1391	60.3304	924.271	651.568	0.433333	129.915	130.348
	11	记录002	66.1526	63.4195	1270.13	684.931	0.0666667	130.581	130.648
	12	记录002	48.754	60.8323	936.076	656.989	0.9	130.748	131.648
	13	记录002	47.2685	64.5917	907.555	697.591	1.4	131.981	133.381
	14	记录002	48.0711	60.3603	922.966	651.891	0.1	133.681	133.781
	15	记录002	41.1883	69.2428	790.815	747.822	0.466667	133.881	134.348
	16	记录002	49.8492	58.5374	957.104	632.204	0.1	134.548	134.648
	1	记录003	49.0998	41.8407	942.716	451.88	0.314931	151.477	151.792
	2	记录003	49.8787	67.9294	957.671	733.637	0.233333	151.892	152.125
	3	记录003	38.8396	71.0883	745.72	767.754	0.2	152.192	152.392
	4	记录003	50.5415	79.1558	970.396	854.882	0.166667	152.525	152.692
	5	记录003	51.309	73.9795	985.132	798.979	0.133333	152.759	152.892
	6	记录003	43.4555	54.1541	834.346	584.864	0.2	152.992	153.192
	7	记录003	66.2209	83.1641	1271.44	898.172	0.166667	153.292	153.459
	8	记录003	63.9593	79.9544	1228.02	863.507	0.3	153.525	153.825
	9	记录003	49.1412	43.9381	943.511	474.532	0.966667	153.959	154.925
	10	记录003	46.7262	51.7311	897.143	558.695	0.433333	154.992	155.425
	11	记录003	50.3113	66.1784	965.978	714.726	0.166667	155.525	155.692
	12	记录003	40.3005	59.2524	773.769	639.926	0.366667	155.792	156.159
	13	记录003	53.715	56.4149	1031.33	609.281	0.366667	156.259	156.625
	14	记录003	47.003	52.5001	902.458	567.001	0.266667	156.692	156.959
	15	记录003	47.9194	66.236	920.053	715.348	0.166667	157.025	157.192
	16	记录003	52.138	64.7978	1001.05	699.816	0.2	157.259	157.459
	17	记录003	50.3065	47.9971	965.885	518.368	0.266667	157.525	157.792
	18	记录003	43.4397	50.362	834.042	543.909	0.5	157.859	158.359
	19	记录003	52.1978	57.3752	1002.2	619.652	0.133333	158.459	158.592
	20	记录003	45.3324	59.7055	870.383	644.819	0.633333	158.692	159.325
	21	记录003	50.0001	57.1354	960.002	617.062	0.20033	159.392	159.592
	1	记录004	50.082	67.4304	961.574	728.249	0.1	214.7	214.8
	2	记录004	49.7967	67.8189	956.097	732.445	0.133333	215.066	215.2
	3	记录004	43.465	71.3772	834.527	770.874	0.133333	215.266	215.4
	4	记录004	49.6936	76.5721	954.118	826.979	0.966667	215.466	216.433
	5	记录004	59.4515	79.8028	1141.47	861.87	0.1	216.533	216.633
	6	记录004	42.7725	71.8825	821.232	776.331	0.233333	217.066	217.3
	7	记录004	48.9723	67.0479	940.267	724.117	1.56667	217.366	218.933
	8	记录004	46.111	65.4624	885.332	706.994	0.966667	219	219.966
	9	记录004	50.1866	65.3421	963.582	705.695	0.7	220.033	220.733
	10	记录004	46.2955	65.6965	888.873	709.522	0.2	220.8	221
	11	记录004	47.7934	63.2587	917.634	683.194	0.133333	221.2	221.333
	1	记录005	57.2321	58.9839	1098.86	637.026	0.0333333	203.549	203.582
	2	记录005	48.224	69.6385	925.901	752.096	0.233333	203.682	203.915
	3	记录005	47.7939	70.1795	917.642	757.938	0.333333	204.082	204.415
	4	记录005	48.0262	59.9327	922.102	647.273	0.433333	204.515	204.949
	5	记录005	53.2928	71.5471	1023.22	772.709	0.0333333	205.015	205.049
	6	记录005	63.3105	83.5227	1215.56	902.046	0.433333	205.149	205.582
	7	记录005	50.7035	82.0762	973.508	886.422	0.266667	205.649	205.915
	8	记录005	49.3434	75.1304	947.393	811.409	0.0666667	205.982	206.049
	9	记录005	61.8097	81.4887	1186.75	880.078	0.1	206.149	206.249
	10	记录005	47.2981	63.1228	908.123	681.726	2.66667	206.315	208.982
	11	记录005	49.7301	72.6845	954.817	784.993	0.633333	209.049	209.682
	12	记录005	50.3491	82.1109	966.703	886.797	0.133333	209.749	209.882
	13	记录005	63.3099	83.1347	1215.55	897.855	0.433333	209.982	210.415
	14	记录005	48.5828	81.3136	932.79	878.187	0.4	210.482	210.882
	15	记录005	45.8292	65.8257	879.921	710.917	0.269852	210.982	211.252
	1	记录006	49.1094	37.5663	942.901	405.716	0.284623	178.234	178.519
	2	记录006	42.5798	63.4231	817.532	684.969	0.133333	178.585	178.719
	3	记录006	48.4811	63.3387	930.836	684.058	0.133333	178.785	178.919
	4	记录006	48.764	69.6923	936.269	752.677	0.0333333	178.985	179.019
	5	记录006	49.1877	80.7165	944.404	871.738	0.1	179.119	179.219
	6	记录006	63.0507	83.4442	1210.57	901.197	0.133333	179.319	179.452
	7	记录006	43.2003	63.5787	829.446	686.65	0.233333	179.552	179.785
	8	记录006	47.6556	61.1918	914.987	660.872	0.1	179.852	179.952
	9	记录006	37.0541	73.4381	711.438	793.131	0.733333	180.019	180.752
	10	记录006	36.0949	81.0187	693.022	875.002	0.133333	180.819	180.952
	11	记录006	47.9296	60.7571	920.249	656.176	1.53333	181.052	182.585
	12	记录006	52.2673	62.8848	1003.53	679.156	0.233333	182.652	182.885
	13	记录006	45.6778	61.1157	877.013	660.05	0.933333	182.952	183.885
	14	记录006	49.0257	68.7622	941.293	742.631	0.5	183.952	184.452
	15	记录006	45.9941	61.3481	883.086	662.56	1.13333	184.519	185.652
	16	记录006	46.5892	63.2686	894.512	683.301	0.623322	185.719	186.342

[truncated: 8 more sheets: B5, B6, C1, C2, C3, C4, C5, C6]
